# Supplementary material for: Systematic review and meta-analysis of balance training in children with developmental disorders
Source: PeerJ. 2026 Jun 10;14:e21272. doi: 10.7717/peerj.21272 (PMC13264278; doi:10.7717/peerj.21272)
Supplement: Supplemental Information 3 [file peerj-14-21272-s003.xlsx]

## Sheet: Sheet1
Reference	EG		EG			CG		CG
	(pre-test)		(post-test)			(pre-test)		(post-test)
	Mean	SD	Mean	SD	n	Mean	SD	Mean	SD	n
Static balance
Cheldavi et al., 2014	2.015	0.251	1.274	0.243	10	2.299	0.445	1.632	0.444	10
Dehghani & Gunay, 2015	9.2	9.32	13.3	4.29	11	10.14	4.25	10.57	5.19	11
Fong et al., 2016 EG1	87.01	3.61	88.31	4.3	42	86.81	4.67	86.73	4.67	21
Fong et al., 2016 EG2	86.82	3.64	87.06	2.93	47	86.81	4.67	86.73	4.67	20
Urgen et al., 2016	116.84	129.84	137.91	123.34	15	77.5	117.74	84	118.14	15
Ghafar & Abdelraouf, 2017	15.6	2.6	11.2	2.9	13	16.56	2.3	14.62	3.2	13
Alvarez et a., 2018	0.05	0.03	0.02	0.019	9	0.05	0.02	0.04	0.02	7
Wang et al., 2020	27.1	3.5	22.5	3.3	25	26.9	3.6	25	2.8	25
Jahanbakhsh et al., 2020 EG1	5.53	0.48	8.17	0.79	13	5.41	0.41	5.45	0.61	7
Jahanbakhsh et al., 2020 EG2	5.43	0.34	8.76	0.55	13	5.41	0.41	5.45	0.61	6
Elnaggar et al., 2022 EG1	3.13	0.31	2.84	0.42	19	3.23	0.4	2.96	0.4	10
Elnaggar et al., 2022 EG2	3.07	0.34	2.48	0.47	19	3.23	0.4	2.96	0.4	9
Mouhamed et al., 2024	5.4	0.56	3.32	0.77	32	5.55	0.47	4.36	0.64	32
Abdel Ghafar et al., 2025	7.03	1.92	5.11	0.86	26	6.84	1.47	6.39	1.31	27
Dynamic balance
Dehghani & Gunay, 2015	10.2	4.8	12.8	2.89	11	10.14	4.25	10.57	5.19	11
Hedayatjoo et al., 2020	13.94	5.724	20.72	6.285	18	14.06	6.207	15.22	6.195	18
Wang et al., 2020	932.2	54.1	1232.2	632.1	25	843.1	60.2	1032.8	58.5	25
Jahanbakhsh et al., 2020 EG1	79.46	5.43	84.35	4.16	13	80.51	5.22	80.56	5.09	6.5
Jahanbakhsh et al., 2020 EG2	80.07	6.54	86.82	3.96	13	80.51	5.22	80.56	5.09	6.5
Ghafar & Abdelraouf, 2017	10.21	2	7.01	1.8	13	10.65	1.7	8.95	1.4	13
Urgen et al., 2016	6.48	0.85	6.26	0.67	15	6.6	0.82	6.55	0.71	15
Functional balance
Sharan et al., 2012	35.57	12.67	45	8.73	8	26.4	14.63	36.07	14.38	8
Urgen et al., 2016	50.07	2.86	53.8	1.61	15	48.47	3.5	49.27	3.12	15
El-gohary et al., 2017	35.91	1.74	40.04	2.17	24	36.58	2.2	38.7	2.25	24
Ghafar & Abdelraouf, 2017	48.2	4.6	57.75	2.6	13	47.35	3.8	52.15	4.7	13
Wang et al., 2020	26.6	3.4	36.7	4.1	25	27	5.2	37.1	3.3	25
Zulfqar et al., 2022	0.3	5.774	2.4	2.79	10	0.85	3.472	2.8	10.7	10
Mouhamed et al., 2024	22.34	3.21	41.38	2.72	32	23.78	3.89	36.03	2.85	32
Abdel Ghafar et al., 2025	47.35	7.13	56.82	11.36	26	45.91	8.26	52.07	10.93	27
Sivapriya et al., 2026	29.07	2.25	41.93	1.44	15	28.13	2.9	33.73	2.49	15
Gross motor function
El-gohary et al., 2017	67.75	4.93	75.67	4.99	24	66.5	3.7	72.05	3.7	24
álvarez et a., 2018	63	5.39	71.67	7.75	9	63.86	6.34	63.14	7.99	7
Urgen et al., 2016	91.89	3.8	96.05	2.43	15	87.95	6.04	90.92	5.04	15
Note: EG, experimental group, CG, control group;SD, standard deviation
Other data format	EG					CG
	Pre-	Post-	p-value	Tails for p-value		Pre-	Post-mean	p-value	Tails for p-value
	mean	mean				mean
Nobre et al. 2017	13.15	17.91	0.04	2		13.27	14.46	0.23	2
	22.45	28.43	0.05	2		25.49	26.86	0.24	2
	51.42	46.4	0.1	2		49.37	51.04	0.78	2
Note: EG, experimental group, CG, control group; SAR, sit and reach; VO2max, maximal oxygen consumption; MBI, body mass index; SD, standard deviation
